# Supplementary material for: Uridine-derived ribose fuels glucose-restricted pancreatic cancer
Source: Nature. Author manuscript; Available in PMC 2024 Jun 1. (PMC10232363; doi:10.1038/s41586-023-06073-w)
Supplement: SuppTable1 [file NIHMS1902848-supplement-SuppTable1.xlsx]

## Sheet: Supplementary_Table_1
Supplementary Table 1	The nutrient panel included in the Biolog Screen
PM-M1 Nutrients	PM-M2 Nutrients
Negative Control #1	Negative Control #1
Negative Control #2	Negative Control #2
Negative Control #3	Negative Control #3
a-Cyclodextrin	Tween 20
Dextrin	Tween 40
Glycogen	Tween 80
Maltitol	Gelatin
Maltotriose	L-Alaninamide
D-Maltose	L-Alanine
D-Trehalose	D-Alanine
D-Cellobiose	L-Arginine
b-Gentiobiose	L-Asparagine
D-Glucose-6-Phosphate	L-Aspartic Acid
a-D-Glucose-1-Phosphate	D-Aspartic Acid
L-Glucose	L-Glutamic Acid
D-Glucose #1	D-Glutamic Acid
D-Glucose #2	L-Glutamine
D-Glucose #3	Glycine
3-O-Methyl-D-Glucose	L-Histidine
a-Methyl-D-Glucoside	L-Homoserine
b-Methyl-D-Glucoside	L-Hydroxyproline
D-Salicin	L-Isoleucine
D-Sorbitol	L-Leucine
N-Acetyl-D-Glucosamine	L-Lysine
D-Glucosaminic Acid	L-Methionine
D-Glucuronic Acid	L-Ornithine
Chondroitin Sulfate C	L-Phenylalanine
Mannan	L-Proline
D-Mannose	L-Serine
a-Methyl-D-Mannoside	D-Serine
D-Mannitol	L-Threonine
N-Acetyl-b-D-Mannosamine	D-Threonine
D-Melezitose	L-Tryptophan
Sucrose	L-Tyrosine
Palatinose	L-Valine
Turanose	Ala-Ala
D-Tagatose	Ala-Arg
L-Sorbose	Ala-Asn
L-Rhamnose	Ala-Asp
L-Fucose	Ala-Glu
D-Fucose	Ala-Gln
D-Fructose-6-Phosphate	Ala-Gly
D-Fructose	Ala-His
Stachyose	Ala-Ile
D-Raffinose	Ala-Leu
D-Lactitol	Ala-Lys
Lactulose	Ala-Met
a-D-Lactose	Ala-Phe
Melibionic Acid	Ala-Pro
D-Melibiose	Ala-Ser
D-Galactose	Ala-Thr
a-Methyl-D-Galactoside	Ala-Trp
b-Methyl-D-Galactoside	Ala-Tyr
N-Acetyl-Neuraminic Acid	Ala-Val
Pectin	Arg-Ala
Sedoheptulosan	Arg-Arg
Thymidine	Arg-Asp
Uridine	Arg-Gln
Adenosine	Arg-Glu
Inosine	Arg-Ile
Adonitol	Arg-Leu
L-Arabinose	Arg-Lys
D-Arabinose	Arg-Met
b-Methyl-D-Xylopyranoside	Arg-Phe
Xylitol	Arg-Ser
myo-Inositol	Arg-Trp
m-Erythritol	Arg-Tyr
1,2-Propanediol	Arg-Val
Ethanolamine	Asn-Glu
D,L-a-Glycerol-Phosphate	Asn-Val
Glycerol	Asp-Ala
Citric Acid	Asp-Asp
Tricarballylic Acid	Asp-Glu
D,L-Lactic Acid	Asp-Gln
D-Lactic Acid Methyl Ester	Asp-Gly
Methyl Pyruvate	Asp-Leu
Pyruvic Acid	Asp-Lys
a-Keto-Glutaric Acid	Asp-Phe
Succinamic Acid	Asp-Trp
Succinic Acid	Asp-Val
Mono-Methyl Succinate	Glu-Ala
L-Malic Acid	Glu-Asp
D-Malic Acid	Glu-Glu
m-Tartaric Acid	Glu-Gly
Acetoacetic Acid	Glu-Ser
g-Amino-n-Butyric Acid	Glu-Trp
a-Keto-Butyric Acid	Glu-Tyr
a-Hydroxy-Butyric Acid	Glu-Val
b-Hydroxy-Butyric Acid	Gln-Glu
g-Hydroxy-Butyric Acid	Gln-Gln
Butyric Acid	Gln-Gly
2,3-Butanediol	Gly-Ala
3-Hydroxy-2-Butanone	Gly-Arg
Propionic Acid	Gly-Asn
Acetic Acid	Gly-Asp
Caproic Acid	D-Glucose
