# Supplementary material for: Uridine-derived ribose fuels glucose-restricted pancreatic cancer
Source: Nature. Author manuscript; Available in PMC 2024 Jun 1. (PMC10232363; doi:10.1038/s41586-023-06073-w)
Supplement: SuppTable3 [file NIHMS1902848-supplement-SuppTable3.xlsx]

## Sheet: Supplementary_Table_3
Supplementary Table 3	Pathway annotation of differentially expressed genes in uridine-high consumers/metabolizers
Upregulated Pathways	Term	Count	%	PValue	Genes	List Total	Pop Hits	Pop Total	Fold Enrichment	Bonferroni	Benjamini	FDR
KEGG_PATHWAY	hsa04144:Endocytosis	9	3.67347	0.0116169	RAB10, PARD6B, ACAP2, DNAJC6, NEDD4, KIAA1033, CBL, EGFR, RAB7A	89	241	6879	2.88643	0.851124	0.796024	0.796024
KEGG_PATHWAY	hsa04622:RIG-I-like receptor signaling pathway	5	2.04082	0.0120742	DDX3X, CHUK, DDX58, TRIM25, RELA	89	70	6879	5.52087	0.86194	0.796024	0.796024
KEGG_PATHWAY	hsa05169:Epstein-Barr virus infection	6	2.44898	0.0196697	PSMD14, CHUK, DDX58, NEDD4, TAB2, RELA	89	122	6879	3.80125	0.960762	0.796024	0.796024
KEGG_PATHWAY	hsa04064:NF-kappa B signaling pathway	5	2.04082	0.0249066	CHUK, DDX58, TRIM25, TAB2, RELA	89	87	6879	4.44208	0.983612	0.796024	0.796024
KEGG_PATHWAY	hsa05162:Measles	6	2.44898	0.0273677	CCND2, CHUK, DDX58, MSN, TAB2, RELA	89	133	6879	3.48686	0.989145	0.796024	0.796024
KEGG_PATHWAY	hsa05168:Herpes simplex infection	7	2.85714	0.0293015	CHUK, UBE2R2, DDX58, TAP2, PTPN11, TAB2, RELA	89	183	6879	2.95653	0.992152	0.796024	0.796024
KEGG_PATHWAY	hsa04621:NOD-like receptor signaling pathway	4	1.63265	0.0344752	PSTPIP1, CHUK, TAB2, RELA	89	56	6879	5.52087	0.996716	0.802781	0.802781
KEGG_PATHWAY	hsa05120:Epithelial cell signaling in Helicobacter pylori infection	4	1.63265	0.0539555	CHUK, PTPN11, RELA, EGFR	89	67	6879	4.61446	0.999882	1	1
KEGG_PATHWAY	hsa05220:Chronic myeloid leukemia	4	1.63265	0.0642272	CHUK, PTPN11, CBL, RELA	89	72	6879	4.29401	0.99998	1	1
KEGG_PATHWAY	hsa05160:Hepatitis C	5	2.04082	0.0902264	CHUK, DDX58, CD81, RELA, EGFR	89	133	6879	2.90572	1	1	1
Downregulated Pathways	Term	Count	%	PValue	Genes	List Total	Pop Hits	Pop Total	Fold Enrichment	Bonferroni	Benjamini	FDR
KEGG_PATHWAY	hsa00280:Valine, leucine and isoleucine degradation	8	1.89573	3.78552e-05	BCKDHA, HMGCL, ALDH6A1, MCCC1, ABAT, HADH, ACAA1, BCAT2	140	47	6879	8.36353	0.008106	0.00813888	0.00810102
KEGG_PATHWAY	hsa01100:Metabolic pathways	40	9.47867	0.00157096	GALNT12, DLST, NDUFB1, ABAT, ACACA, AGPAT3, PIK3C2B, HMGCL, FAM213B, GMDS, PPCS, MGAT3, INPP5J, MLYCD, HADH, ACAA1, GUSB, BCKDHA, MECR, ACSL1, NDUFA3, MCCC1, ALG12, B3GALT5, GANC, COQ6, ATP5J2, GSTZ1, GATM, PFKL, ALDH6A1, BDH2, CPS1, QARS, LPCAT4, NDUFS5, PLA2G10, TKT, BCAT2, IDO1	140	1219	6879	1.61233	0.286821	0.16013	0.159385
KEGG_PATHWAY	hsa01212:Fatty acid metabolism	6	1.4218	0.00267075	MECR, ACSL1, CPT1C, HADH, ACAA1, ACACA	140	48	6879	6.14196	0.437284	0.16013	0.159385
KEGG_PATHWAY	hsa05218:Melanoma	7	1.65877	0.00297916	PDGFC, E2F2, AKT1, BRAF, MITF, IGF1R, MAPK3	140	71	6879	4.84437	0.473485	0.16013	0.159385
KEGG_PATHWAY	hsa05211:Renal cell carcinoma	6	1.4218	0.0104435	RAP1A, AKT1, BRAF, VHL, HIF1A, MAPK3	140	66	6879	4.46688	0.895353	0.430439	0.428437
KEGG_PATHWAY	hsa04152:AMPK signaling pathway	8	1.89573	0.0120122	SREBF1, LIPE, PFKL, AKT1, MLYCD, CPT1C, ACACA, IGF1R	140	123	6879	3.19582	0.925598	0.430439	0.428437
KEGG_PATHWAY	hsa00650:Butanoate metabolism	4	0.947867	0.0165665	HMGCL, BDH2, ABAT, HADH	140	27	6879	7.27937	0.972447	0.467741	0.465565
KEGG_PATHWAY	hsa00640:Propanoate metabolism	4	0.947867	0.0182855	ALDH6A1, ABAT, MLYCD, ACACA	140	28	6879	7.01939	0.981084	0.467741	0.465565
KEGG_PATHWAY	hsa04910:Insulin signaling pathway	8	1.89573	0.0213911	SREBF1, LIPE, PPP1R3E, AKT1, BRAF, PRKCZ, ACACA, MAPK3	140	138	6879	2.84845	0.990429	0.467741	0.465565
KEGG_PATHWAY	hsa04931:Insulin resistance	7	1.65877	0.0217554	SREBF1, MLXIPL, PPP1R3E, RPS6KA1, PRKCD, AKT1, PRKCZ	140	108	6879	3.18472	0.991165	0.467741	0.465565
KEGG_PATHWAY	hsa04146:Peroxisome	6	1.4218	0.0258904	GSTK1, HMGCL, ACSL1, MLYCD, PEX11G, ACAA1	140	83	6879	3.55198	0.996446	0.50604	0.503686
KEGG_PATHWAY	hsa05215:Prostate cancer	6	1.4218	0.0322776	PDGFC, E2F2, AKT1, BRAF, IGF1R, MAPK3	140	88	6879	3.35016	0.999136	0.526852	0.524401
KEGG_PATHWAY	hsa04722:Neurotrophin signaling pathway	7	1.65877	0.0342012	RAP1A, RPS6KA5, RPS6KA1, PRKCD, AKT1, BRAF, MAPK3	140	120	6879	2.86625	0.999437	0.526852	0.524401
KEGG_PATHWAY	hsa04062:Chemokine signaling pathway	9	2.1327	0.0343066	RAP1A, GNG7, GNB2, PRKCD, AKT1, BRAF, PRKCZ, CXCL14, MAPK3	140	186	6879	2.37753	0.99945	0.526852	0.524401
KEGG_PATHWAY	hsa05214:Glioma	5	1.18483	0.0418952	E2F2, AKT1, BRAF, IGF1R, MAPK3	140	65	6879	3.77967	0.999899	0.562967	0.560348
KEGG_PATHWAY	hsa05212:Pancreatic cancer	5	1.18483	0.0418952	RALBP1, E2F2, AKT1, BRAF, MAPK3	140	65	6879	3.77967	0.999899	0.562967	0.560348
KEGG_PATHWAY	hsa05219:Bladder cancer	4	0.947867	0.0492762	RPS6KA5, E2F2, BRAF, MAPK3	140	41	6879	4.79373	0.999981	0.623199	0.620301
KEGG_PATHWAY	hsa00071:Fatty acid degradation	4	0.947867	0.0523082	ACSL1, CPT1C, HADH, ACAA1	140	42	6879	4.67959	0.99999	0.624793	0.621887
KEGG_PATHWAY	hsa04015:Rap1 signaling pathway	9	2.1327	0.0619902	RAP1A, PDGFC, AKT1, BRAF, PRKCZ, RAP1GAP, IGF1R, MAP2K6, MAPK3	140	210	6879	2.10582	0.999999	0.701468	0.698206
KEGG_PATHWAY	hsa04014:Ras signaling pathway	9	2.1327	0.086578	RALBP1, RAP1A, GNG7, GNB2, PDGFC, PLA2G10, AKT1, IGF1R, MAPK3	140	226	6879	1.95673	1	0.930713	0.926384
KEGG_PATHWAY	hsa04914:Progesterone-mediated oocyte maturation	5	1.18483	0.0988069	RPS6KA1, AKT1, BRAF, IGF1R, MAPK3	140	87	6879	2.82389	1	0.966779	0.962282
