# Supplementary material for: Uridine-derived ribose fuels glucose-restricted pancreatic cancer
Source: Nature. Author manuscript; Available in PMC 2024 Jun 1. (PMC10232363; doi:10.1038/s41586-023-06073-w)
Supplement: SuppTable2 [file NIHMS1902848-supplement-SuppTable2.xlsx]

## Sheet: Supplementary_Table_2
Supplementary Table 2	CCLE expression profile of PDA cells identified as uridine high versus low consumers/metabolizers
Genes	logFC	P.Value			Postitive logFC = high in uridine-high consumer/metabolizer cells
SLC25A32	0.70061	4.08489e-05
SPATA7	-1.01823	0.000247465			Uridine high consumers/metabolizers = PANC0213, PANC1005, DANG, ASPC1, PATU8902, PATU8988T, PANC0327, SUIT2, T3M4, PANC1; n=10
ZNF362	-1.06177	0.000275461			Uridine high consumers/metabolizers = CAPAN2, PATU8988S, HUPT4, HPAC, YAPC, HUPT3, BXPC3, CAPAN1, MIAPACA2; n=9
VILL	-2.94148	0.000328966
UPP1	1.52947	0.000356995
PPFIA1	0.54092	0.00040319
PPP1R3E	-0.494476	0.000433576
HAUS4	-0.804586	0.000529387
YY1	-0.380202	0.000576464
C14orf133	-0.581445	0.000625752
TTC23	-0.893734	0.000650846
IGF1R	-1.00365	0.000676327
PUM1	-0.411082	0.000755361
TFF2	-3.51154	0.000776802
GSTZ1	-0.91102	0.000820296
HUS1	0.529344	0.000888542
C14orf167	-1.17767	0.00102643
PRR15L	-2.33867	0.00107406
CRY1	0.984764	0.00107582
IFT43	-0.684236	0.00137214
TRAPPC4	0.630249	0.00138154
MUDENG	-0.735318	0.00139684
TXNDC9	0.497434	0.00149621
NDRG3	0.805546	0.00151125
AP1S2	1.60315	0.00154462
CCDC64B	-1.07002	0.00154778
VSIG2	-1.53439	0.00157301
MGAT3	-0.275424	0.00160827
HYLS1	0.943935	0.00171631
RGMA	-0.661327	0.00185799
PRKCZ	-0.880562	0.00195474
MYH15	0.418349	0.00198149
ZNF226	-0.729086	0.00199569
ATXN3	-0.592538	0.00221541
PNKP	-0.866401	0.00245716
TMEM55A	1.41196	0.0024609
ALDH6A1	-1.11289	0.00253117
CDC73	0.600232	0.00254124
ZNF837	-0.391705	0.00255652
DCAF11	-0.588578	0.00280513
C1orf55	0.435336	0.00288248
DDX3X	0.74256	0.00292529
CDK17	0.887216	0.00296074
SLC26A9	-1.98675	0.00302787
AP1G2	-0.931594	0.00308088
PHLPP1	-1.30628	0.00346561
YPEL3	-1.49472	0.00348698
NYNRIN	-1.01832	0.00357697
FAM46A	-1.3502	0.003629
NDUFB1	-0.426357	0.00365079
HIPK3	0.517268	0.00373363
C14orf93	-0.523677	0.00378617
SERPINA7	0.361421	0.0039163
CCND2	2.41506	0.00394371
RAB27B	-1.32829	0.00414956
MEIS2	-1.38321	0.00419058
C1orf159	-0.359552	0.00420963
H2AFJ	-0.853644	0.0042972
TAP2	0.878414	0.00430777
GLRB	-1.55279	0.00441007
LOC100507314	0.714283	0.00466847
PLA2G10	-2.44858	0.00471108
GNG7	-0.541802	0.00488612
TTC25	-0.435863	0.00494497
SLC2A13	0.632491	0.00506388
C17orf28	-0.488877	0.00506886
CCK	-1.11482	0.00525059
FBXO28	0.480648	0.0052583
LOC100130992	-0.292734	0.00527115
SYNE2	-0.67255	0.00529276
NDUFS5	-0.493349	0.00532299
SLC38A5	-1.92172	0.00537004
ERN2	-0.959195	0.00558585
SLITRK2	-0.29802	0.00558637
PRIM2	0.891947	0.00565859
FAM179B	-0.551217	0.0057585
EAPP	-0.577136	0.00578051
AGR3	-3.0121	0.00584459
PGAP3	-0.579411	0.00584653
PIDD	-0.787927	0.00592217
KIF21A	0.742876	0.00595328
HMGCL	-0.658584	0.00601305
NEURL2	-0.425589	0.00606776
ACAA1	-0.970266	0.00615926
DMRTA1	0.251553	0.00619361
KIAA1468	-0.457501	0.00636939
ALLC	0.282014	0.00646487
VCP	0.615461	0.0064965
GATAD1	-0.61238	0.0064978
SOCS5	0.541401	0.00670112
C10orf81	-0.366773	0.00675278
LIPE	-0.29014	0.00679829
TRAM2	1.24749	0.00685723
TRAPPC6B	-0.665292	0.00696041
RNF208	-0.3753	0.00698136
LOC286083	0.277069	0.00699124
BCAT2	-1.05033	0.00705994
TRAK1	-1.1993	0.00726816
PACS2	-0.419915	0.00732489
RBM11	0.486357	0.00733054
CAMTA1	-0.469364	0.00740621
GIPC2	-1.7463	0.00743961
NFE2	-0.375828	0.00749845
ZFYVE21	-0.596249	0.00753341
RPL23AP32	0.892286	0.00760686
ZFP3	-1.1791	0.0076184
TKT	-0.662378	0.00776038
CCDC112	0.660957	0.00793043
HOXA-AS2	-0.92303	0.00802684
TTLL5	-0.683035	0.00804191
C4orf34	-1.46754	0.00810116
C1orf213	-0.53977	0.0081334
ZNF212	-0.601179	0.00813961
SORBS2	-1.92736	0.0081427
C7orf25	0.424366	0.00819166
BLID	1.18354	0.00821695
RASSF9	-0.941721	0.00824062
LDLRAP1	-0.655953	0.00829255
APTX	0.482449	0.00836988
LOC100507160	-0.193034	0.00853223
CIC	-0.434996	0.0085889
FASTK	-0.468161	0.00865263
LOC728978	-0.865139	0.00865626
GSTK1	-0.959897	0.00870633
ACSF2	-1.42702	0.00872701
GATM	-2.00983	0.00883733
QARS	-0.527419	0.00911007
KCMF1	0.625786	0.0091524
FBXO33	-0.667874	0.0091766
LOC100128071	-0.52131	0.00943151
GANC	-0.439901	0.00949387
TNNC1	-2.13284	0.00950062
GOLGA8A	2.49842	0.00951365
RCC2	-0.803196	0.00963615
FOSL1	1.45122	0.00967122
ADAMTS17	0.296797	0.00971033
OR51I1	0.306938	0.00980247
LOC100652856	-0.215421	0.0099773
ARID4A	-0.75171	0.0100142
LATS1	0.418912	0.0100203
GOLGA5	-0.460738	0.0100481
INPP5J	-0.399843	0.0102106
GMIP	-0.317948	0.010219
ZNF474	-0.228331	0.0104124
IFT172	-0.918883	0.0104611
LOC100653021	-0.453699	0.0105559
SLC29A3	-0.964829	0.0106194
CTTN	0.445736	0.0106767
ZNF503	-0.292491	0.0107698
MLYCD	-0.694046	0.0107948
EGFR	0.766138	0.0108633
C14orf102	-0.508355	0.0108644
EPHA4	-1.83898	0.0110195
INSIG1	-0.923783	0.0112511
MTERFD1	0.651487	0.011273
C1orf233	-0.807099	0.0113125
INTS8	0.435934	0.0114042
SERPINE1	2.47815	0.0114705
ETFA	-0.457723	0.0116032
BCKDHA	-0.67924	0.011673
S100P	-3.74394	0.0117443
TTC9	-1.06011	0.0117826
HADH	-0.766067	0.0118722
CTSH	-1.65042	0.0120356
LINC00299	0.272577	0.0121616
VPS33B	-0.422971	0.012204
RPL13A	-0.255121	0.0122626
APOPT1	-0.573496	0.0122631
CHMP4A	-0.493717	0.012337
MSRB3	1.3575	0.0125409
LOC401093	-0.543186	0.0125589
KLK1	-0.676591	0.0126026
PDCD4	-1.12798	0.0127084
MUC5AC	-1.44137	0.0127276
RSBN1L	-0.40013	0.0128087
PIH1D1	-0.598207	0.0128117
CCNB1IP1	-0.578877	0.0129463
HRASLS2	-1.10019	0.0130166
RELA	0.412658	0.0132553
SLC35F2	0.584997	0.0132938
SPTSSB	-1.70551	0.01341
GFI1	-0.496097	0.0134136
LOC100506120	0.231858	0.01353
PRR12	-0.475288	0.0135369
ZNF282	-0.527805	0.0135375
IL6ST	0.826393	0.0135573
RPS11	-0.193128	0.0135832
MOSPD3	-0.65864	0.0136016
TMEM168	-1.65908	0.0137113
FBLN7	-0.267325	0.0138819
DNM1L	0.68325	0.0138929
LOC100505854	-0.521782	0.0139923
TFF1	-3.05042	0.0141805
B3GALNT2	0.401711	0.0142036
CXCL14	-2.38759	0.0142355
PCOLCE2	1.47287	0.0144431
C8orf37	0.750508	0.0144862
E2F2	-0.393161	0.0145265
COQ6	-0.495456	0.0148054
C4orf19	-1.81676	0.0148074
UBXN11	-0.614886	0.0148343
PTPRU	-0.895656	0.0148694
SPOCD1	-0.89545	0.0148926
PFKL	-0.776904	0.0149591
DBH-AS1	0.331281	0.015036
IKBIP	1.14366	0.0150702
ATPIF1	-0.468154	0.0151678
TKTL2	0.239801	0.0152018
PPDPF	-0.66301	0.0152154
ARHGAP31	0.729415	0.0152392
SNAPC3	0.912962	0.0152603
COL13A1	0.892734	0.0153772
RAB1A	0.284359	0.0153802
CTSE	-2.32783	0.015412
CPNE8	0.609816	0.015521
NUCB2	0.854867	0.0155809
ZMYND12	-0.450535	0.0156503
FBXW9	-0.540331	0.0157658
KIAA1033	0.591783	0.015797
NEK9	-0.741176	0.015851
THRAP3	-0.362228	0.0158765
YPEL2	-0.870272	0.0158961
KATNAL2	-0.369624	0.0161254
RBM34	0.290617	0.0161562
MMEL1	-1.29264	0.0162233
CHM	0.442039	0.0162419
CAPS	-1.01356	0.0162768
HIST1H3C	-0.341703	0.0162775
PSMD14	0.456454	0.0162848
PRMT2	-0.496841	0.0163149
MEIS3	-0.348304	0.016383
GLIPR2	0.829829	0.0164706
SFTPA2	-0.665998	0.0166364
KIAA0319L	-0.499788	0.0166863
KHNYN	-0.565103	0.0168897
CD81	2.47921	0.0168991
NUB1	-0.662281	0.0169116
NDUFA3	-0.542894	0.0169167
PTGDR2	0.265188	0.0169906
CHN1	1.47656	0.0169921
MT1G	-1.12728	0.0170357
RABEPK	0.607669	0.0170383
DCAF5	-0.458093	0.0170774
C21orf58	-0.339514	0.0170999
C16orf93	-0.431613	0.0171494
INMT	0.291845	0.0171686
GLTSCR2	-0.671032	0.0171725
ZKSCAN1	-0.766707	0.0172623
AGPAT3	-0.515329	0.0174376
NEDD4	0.892368	0.017578
APOC1	-1.52593	0.0177334
SLC30A1	0.820162	0.0178234
LRRC6	-0.816127	0.0178951
DNAH3	-0.334674	0.0179773
CELA3B	0.246146	0.0181431
KIAA1875	-0.216572	0.018197
DIEXF	0.428604	0.0183257
MAST3	-0.666453	0.0183479
TMPRSS3	-1.84869	0.0184367
ALG12	-0.336721	0.0184686
NAT14	-0.961497	0.0189263
C14orf149	0.93853	0.0189848
RALBP1	-0.525819	0.0189952
ZNF223	-0.623033	0.0190447
GDPD3	-1.33285	0.0191335
PAGE4	0.333438	0.019188
KIT	0.480479	0.0192065
NAP1L2	0.660135	0.0192077
PARS2	-0.560228	0.0193134
BCL6	-1.17033	0.0193152
PEX11G	-0.430377	0.0193294
CTDSPL	-0.951078	0.01934
PTOV1	-0.669272	0.0193564
NCKAP1	0.480883	0.0193662
TTC8	-0.74293	0.0193742
XPOT	0.603426	0.0195238
EPS8L2	-0.864002	0.0195807
PRRG2	-0.58866	0.0196258
ACSL1	-1.25352	0.0196262
RNF169	0.486675	0.0198329
LOC100506245	-0.476026	0.0198957
DCUN1D4	0.538432	0.0199528
ALDH16A1	-0.638482	0.0199886
KLHDC2	-0.700025	0.0203151
DNAJC10	0.638309	0.0204361
NEDD8	-0.438521	0.0204836
RFK	0.687838	0.0205845
LRRC58	0.587049	0.0207739
PCTP	-0.832487	0.0208086
MUC1	-2.3433	0.0209771
SCN4B	0.1669	0.0210407
CTSZ	-1.11613	0.0212249
NAV3	1.48884	0.0212419
C21orf7	-0.720385	0.0212604
C7orf73	-0.486802	0.0213282
FAM118B	0.549765	0.0214213
MAP1LC3C	0.490685	0.0214817
PON1	-0.244383	0.0214828
MBIP	-0.859059	0.0215459
ADPRHL2	-0.493036	0.0215755
LOC100507110	-0.666463	0.0215844
SMARCC1	-0.486676	0.0215989
ITGB1BP3	-0.270823	0.0216253
PEAR1	1.43951	0.0216301
DDX24	-0.427606	0.0216598
CDV3	0.64289	0.0216954
TSPAN4	1.33882	0.0217297
KIAA1737	-0.604432	0.0218025
PNO1	0.62624	0.0218978
ZFYVE26	-0.59529	0.0219743
FITM2	0.401377	0.0220174
GKN1	-0.312366	0.022022
ZNF323	-0.901898	0.0220384
MUTYH	-0.427998	0.0221599
DDX58	1.16065	0.0221619
KLHDC7A	-0.351521	0.0222609
SREBF1	-0.676678	0.0225123
FSCN1	1.57294	0.0226329
CCNG2	-1.02003	0.0226812
SRP54	-0.31501	0.0228887
CPT1C	-0.460425	0.0230557
MYPOP	-0.336451	0.0230829
GNB2	-0.622289	0.0231061
MCFD2	0.474737	0.0232122
SLC38A1	0.497462	0.0235084
TRPM4	-1.08477	0.0235103
WDTC1	-0.332211	0.0235237
ANXA10	-3.62884	0.023563
ABHD13	0.401584	0.0236067
LLPH	0.592752	0.0236562
ZNF135	0.406666	0.0236636
FAM174B	-1.12338	0.0237827
ABHD4	-0.697572	0.0239136
TMPRSS4	-2.1922	0.0239809
TC2N	-1.56509	0.0240166
MPP1	1.5116	0.0241229
ZDHHC3	-0.482498	0.0241379
FRMD4A	1.1635	0.0242088
SGTB	0.465961	0.0242331
ABAT	-0.96335	0.024262
PRKCD	-1.06221	0.0243617
RECK	0.940337	0.0244029
NUBPL	-0.546352	0.0244927
AIMP2	0.49332	0.0245544
MAP2K6	-1.19098	0.0246296
FAM108B1	0.33271	0.0246304
RIPK3	-0.911037	0.0247014
C4orf3	-0.484898	0.0247555
ACAP2	0.364882	0.0248139
RGS7	0.516627	0.0248701
CCNO	-0.675454	0.0250274
UBE2R2	0.436533	0.0251124
KLF9	-0.702236	0.0251708
API5	0.490463	0.0251983
C9orf152	-1.51285	0.0253435
LOC100132707	-0.422986	0.0253676
PTER	-0.637354	0.025447
DDX21	0.403039	0.0254918
GOLGA2P5	-0.38408	0.0255818
KDELC1	0.990317	0.0258208
PYROXD1	0.772285	0.0258521
CPSF3L	-0.395767	0.0259545
C11orf92	-0.917661	0.0259603
MLXIPL	-0.539269	0.0259687
FUZ	-0.883782	0.025969
PTS	0.460222	0.0259977
ABR	0.519974	0.0260346
FRY	-0.768591	0.0262282
VPS45	-0.333504	0.0262993
CSTB	-0.489322	0.0263323
ETFB	-0.810095	0.0263338
RAB33B	-0.532419	0.0264319
PHACTR4	-0.406506	0.0265171
CKAP2L	0.759083	0.0265867
PTDSS1	0.372589	0.0267135
FOXD2	-0.236722	0.0269017
CAMSAP2	0.64694	0.0269071
C1orf35	-0.316167	0.0269392
LOC80054	-0.351238	0.0269495
PNRC1	-0.745861	0.0270515
SLC25A30	0.481951	0.0270736
ZNF503-AS2	-0.385618	0.0271171
FAM132A	0.718351	0.027165
TRAPPC9	-0.286723	0.0272063
LOC100506935	0.797815	0.0272403
HRCT1	0.885069	0.0272464
ISLR2	0.190639	0.0273208
CCDC110	-0.19895	0.0274491
SRRM1	-0.537793	0.027468
MSN	1.86606	0.0276856
KIAA0319	0.293998	0.0277268
GLDN	-0.902648	0.0277858
COQ10A	0.551242	0.0278582
ZNRF1	-0.598122	0.0278714
DGKG	0.444003	0.0279609
SRFBP1	0.585728	0.0279761
FLJ20712	0.254472	0.0279801
DEPDC5	-0.376788	0.0280926
LPGAT1	0.945215	0.0282088
CLVS1	0.288671	0.0282745
SLC3A2	0.746263	0.0283163
DNAJA1	0.428512	0.0284175
ATP5J2	-0.483868	0.0284187
HIP1R	-0.369031	0.0284493
SAP25	-0.360592	0.028454
UTP6	0.511378	0.0284626
TMED7	0.56566	0.0284635
GEMIN2	-0.57742	0.028557
LOC100506233	0.676016	0.028566
C11orf93	-1.61655	0.0287258
BDH2	-0.559762	0.0288087
HPDL	-1.30732	0.0288125
RRS1	0.478241	0.0289339
TSHZ1	-0.8871	0.0289585
ANKRD9	-0.365127	0.0289882
SORCS1	0.203702	0.0290178
MECR	-0.559962	0.0290286
LOC90499	0.414653	0.0293459
PXDN	0.656505	0.0294412
RAP1GAP	-0.998636	0.0294906
DNAJC6	0.216173	0.0295395
KIAA0284	-0.552592	0.0296065
CATSPERB	-0.701018	0.0296102
CA5B	0.268947	0.0296155
CCDC85A	-0.225829	0.0296315
LINC00540	0.522926	0.0296578
C14orf119	-0.461024	0.0296771
FXYD3	-2.33984	0.0297567
ZNF691	-0.335113	0.0297642
MCTP2	-0.540207	0.0297682
DOCK8	-0.748249	0.0297698
HOXA5	-1.69552	0.0297965
MKRN1	-0.409852	0.0297985
PIK3C2B	-1.01877	0.0298669
VRK3	-0.56745	0.0298942
GNS	0.530922	0.0300046
SS18	0.633709	0.0300332
B3GALT5	-0.423566	0.0300816
DUOX1	-0.711769	0.0301296
FLJ31485	0.155896	0.0301658
BMP2K	0.555704	0.0301963
CYB561D1	-0.381026	0.0304719
ACER3	0.872434	0.0305349
LOC283177	0.460773	0.0305433
CTAGE1	0.180108	0.0305817
RAB40A	0.17077	0.0306835
TSHB	0.155772	0.0307195
ARHGEF16	-0.859729	0.0308887
LOC100128343	-0.376987	0.0309618
GTF2IRD1	-0.484815	0.0310274
RWDD2B	-0.553928	0.0310366
CEP128	-0.469356	0.0311317
TCF24	-0.289202	0.0312701
ACACA	-0.410219	0.0313604
NOXO1	-0.521211	0.0313621
EMID2	0.274392	0.0315312
LOC645249	-1.08008	0.0316997
TXLNG	0.637057	0.0317939
RAB7A	0.268484	0.0319156
TECTA	0.256444	0.0319978
EPS8L1	-1.0832	0.0320453
REEP6	-1.19531	0.0323673
LYSMD4	-0.450469	0.0324077
FBXO41	-0.742362	0.0324843
UNC45A	-0.413832	0.0324912
LOC100292680	0.23748	0.0325675
ARHGEF10	1.01473	0.0327052
VHL	-0.259702	0.0327249
CHD3	-0.486151	0.0327842
DLST	-0.442925	0.0329124
MCCC1	-0.780229	0.0329237
NEMF	-0.455814	0.0330615
HEXDC	-0.532342	0.0330743
ZNF285	-0.632826	0.0330755
LOC284440	-0.346782	0.0331472
BEX1	0.913481	0.0332013
GUSB	-0.46355	0.0333059
RTN4	0.278616	0.0333114
TDP2	0.50458	0.0333345
ARHGEF10L	-0.548361	0.0333622
MITF	-0.984335	0.033475
TTC21A	-0.266612	0.0335512
RIN2	0.899633	0.0335519
MED9	-0.294262	0.033615
BLNK	-1.40644	0.033651
GSDMB	-1.2869	0.0336755
TBC1D17	-0.586517	0.0336886
HBP1	-0.559826	0.0336934
SRPR	0.461525	0.0337075
A1BG-AS1	0.275781	0.0337287
LOC100134259	0.363122	0.0337785
ADCY9	0.607025	0.0338476
RRP12	0.512275	0.0339781
AP3M1	0.33116	0.0341467
UTS2	-1.03377	0.0343088
SCTR	0.183427	0.0343388
SLC25A43	0.870468	0.0345388
COQ4	-0.48319	0.0347137
CSK	-0.438979	0.0347683
RHEBL1	0.66012	0.0350388
ZNF615	-0.593229	0.035071
PTPN7	-0.241172	0.0350858
CBL	0.388433	0.0351308
ADAMTS3	0.800577	0.035155
CLDN9	-0.410002	0.0352672
USP54	-0.611906	0.0352962
SCMH1	-0.503244	0.0354569
C11orf44	0.16035	0.0356635
LOC100128288	-0.300574	0.0356812
TECPR2	-0.420258	0.0357334
AKT1	-0.539077	0.0357982
MED18	-0.443999	0.0358353
RBAK	0.374873	0.0358596
AKR7A2	-0.552169	0.0359285
C9orf25	0.80534	0.0359853
IFI27L2	-0.780327	0.0359979
MNAT1	-0.486835	0.0360374
TOX4	-0.419303	0.0360766
NIPA1	0.558966	0.0361214
CHORDC1	0.767861	0.0362224
C3orf58	0.295462	0.036242
ECI2	1.0558	0.0362577
UQCC	0.376148	0.0363093
STK11IP	-0.417557	0.0364893
DRAP1	0.918335	0.0365267
LOC202781	-0.681209	0.0366276
C21orf33	-0.489238	0.0366459
COMTD1	-0.534826	0.0366528
PPCS	-0.28267	0.0366986
BTBD7	-0.422946	0.0367224
NIPSNAP1	-0.513216	0.0368584
PPM1A	-0.359463	0.0369767
CHURC1	-0.758712	0.0371376
SLIT2	1.13885	0.0373394
SEMA3A	-1.42809	0.0374037
TLE2	-1.04221	0.0374106
THAP7-AS1	-0.206535	0.0374513
LOC90246	-0.507236	0.0375358
NCDN	-0.286265	0.0377361
VAMP4	0.489539	0.0377696
IGSF21	0.213806	0.0378082
C1orf68	-0.220987	0.0381308
TRIM6	1.69256	0.038187
ACE	-0.245944	0.0383249
WSCD2	-0.244026	0.0383978
SPAG1	0.984328	0.0384042
TCEA3	-1.59422	0.0385855
SYTL1	-1.3608	0.038594
GMDS	-0.874543	0.0386169
C14orf159	-0.611733	0.0386332
TAS2R8	-0.188759	0.0387126
MGMT	-0.765667	0.038755
RPS19	-0.220991	0.0388811
EIF4G2	0.31905	0.038885
ABCA4	-0.208392	0.0388926
L3MBTL4	0.965878	0.0389137
MACROD1	-1.07393	0.0389623
IER5L	-0.85634	0.0390108
YTHDF2	-0.383372	0.0391858
LOC100289187	-0.405682	0.0392312
C14orf80	-0.389555	0.0392334
PHF1	0.414904	0.0392543
IDO1	-0.847621	0.0392582
GOLT1B	0.806139	0.0393526
CLIC3	-2.11901	0.0393988
ZNF169	-0.210722	0.0395018
CHUK	0.547226	0.0395181
EPB41	-0.240028	0.0396136
RAB10	0.332048	0.0396572
C3orf32	0.285003	0.0396733
C1orf38	-0.720463	0.0397002
CPS1	-1.0267	0.0397741
OVOL2	-1.18099	0.0397925
C9orf30	0.790095	0.0398754
SRSF4	-0.484569	0.039895
KCNT1	-0.199645	0.0400565
PARD6B	0.491316	0.0400788
AGR2	-3.51012	0.0400795
TMEM30B	-1.26035	0.0401336
LPCAT4	-0.849123	0.0401805
PDGFC	-1.45371	0.0402898
DCAF13	0.487047	0.040299
FLJ20021	-0.590009	0.0403309
CCT6B	-0.618043	0.0405629
MAPK3	-0.543278	0.0406078
ZCCHC7	0.556728	0.0406198
OSTM1	1.09507	0.0406222
MBTD1	-0.542026	0.0407886
HIF1A	-0.510554	0.040875
PPP1R2	0.367622	0.0409553
ALG10	0.460636	0.0410413
TRAF3IP3	0.168925	0.0412231
RECQL4	-0.502214	0.0413016
ERLIN1	0.664299	0.0413112
ZNF524	-0.275766	0.0413417
FLJ37453	-0.411568	0.041664
VWA7	-0.220589	0.041665
C15orf41	-0.837163	0.0417218
RPS6KA5	-0.408704	0.0417593
KPNA5	0.443991	0.0417594
LOC285286	0.201837	0.0417998
ANKDD1A	-0.731254	0.0418696
PTPRZ1	-0.991306	0.0419304
FAM213B	-1.06609	0.0420245
ANKIB1	-0.47358	0.0420636
ZNF662	-0.872581	0.0422221
HSBP1L1	-0.746278	0.0423463
CAPG	-0.989352	0.0426576
KIAA0513	-0.672239	0.0430493
PTPN11	0.503812	0.0431431
NTNG2	0.212925	0.0431523
CAPN8	-1.62342	0.0432925
C2	-0.268785	0.0433962
MBTPS2	0.541056	0.0434359
GALNT12	-1.84725	0.0435224
NELL2	0.97928	0.0436433
LOC100506914	-0.210967	0.0436969
LOC100506288	0.204069	0.0437096
NMBR	0.190877	0.04371
RPAP3	0.57434	0.0440672
LOC100506175	0.259385	0.0441918
HERC3	-0.274188	0.0442358
SCAMP5	-0.376786	0.0442398
PBX1	-1.24188	0.044244
SLC22A4	0.95559	0.0442966
PDE8B	-0.2448	0.0443012
C17orf51	0.214502	0.0443134
TMCO6	-0.512951	0.0443879
RPS6KA1	-0.697956	0.0444064
NANOS1	1.33296	0.0445608
TADA3	-0.359895	0.0445711
SLC39A8	-0.839441	0.044596
PVRL3-AS1	-0.217154	0.0446681
ACTR3	0.293688	0.0447006
KIAA0317	-0.444158	0.0450868
DNAJC1	-0.619859	0.0451151
BRK1	-0.424079	0.0451561
TNFAIP8	-0.842993	0.0451615
CDC42BPB	-0.570801	0.0452808
LYPD6	-0.646389	0.0453348
WNT11	-0.481384	0.0453463
TSPAN2	-1.22212	0.0453677
NAPSB	-0.156702	0.0454008
LOC100507250	0.187248	0.045557
RUNX1-IT1	-1.75578	0.0456223
C11orf41	0.584697	0.0458413
VSTM2L	-1.05035	0.0458876
S1PR3	0.850997	0.0459026
NUP210	-0.759019	0.0459078
TNFAIP1	0.396523	0.0459367
SLC7A5	1.12316	0.0460039
CCDC91	0.552456	0.0460541
RAP1A	-0.857966	0.0461177
MYO1B	1.04412	0.0461347
SNX6	-0.368513	0.046148
KCNE3	-1.18575	0.0462335
UGGT1	0.325664	0.046309
QSER1	0.427742	0.0463222
BMP3	-0.343005	0.0463416
CPSF4	-0.345816	0.0463467
DKFZp451B082	0.20588	0.0463759
LOC100506480	0.244008	0.0464228
PRR24	-0.419254	0.046426
FAM26F	-0.871331	0.0464678
RBMS3	-0.376815	0.0464842
DIS3	0.407863	0.0465313
LOC100128640	-0.327679	0.046586
UBAC2	-0.424777	0.0466579
DYSF	1.00375	0.0466986
NOTCH3	-0.327381	0.0467057
IQGAP2	-1.86322	0.0467452
TAB2	0.342291	0.0468125
EZH2	-0.525352	0.0469027
MARCH7	0.363943	0.0469166
COPB1	0.382001	0.0469429
TRIM5	0.422843	0.0470284
C14orf182	-0.608658	0.0470297
TRIM25	0.396617	0.0470431
B3GALTL	0.625891	0.0471495
TMEM194A	0.434606	0.0471684
HMG20A	-0.41937	0.0472093
IFT27	0.354214	0.0472435
ETV2	-0.233582	0.0472551
KRTCAP3	-1.6012	0.0472566
NUP210P1	-0.181896	0.0473314
JMY	-0.473406	0.0474263
MAS1L	0.22186	0.0474551
NHEG1	-0.17193	0.0474963
SEC11A	-0.318677	0.0474974
NOL12	0.387967	0.0475684
CD1D	0.500304	0.0476081
MYBPC3	0.265807	0.0476839
TAAR8	0.210517	0.0477017
LOC100652843	-0.318225	0.0477351
LARP4	0.461582	0.0477643
C5	-0.94379	0.0478225
SLC25A47	0.238779	0.047935
OTUD6B	0.544269	0.0479756
YLPM1	-0.385921	0.0481178
SGSM2	-0.520566	0.0481618
BRAF	-0.469621	0.0482088
SNX8	0.8083	0.0483191
FOXN3	-0.552081	0.048388
PLEKHH2	-0.576021	0.048409
SLC25A12	0.500664	0.0484234
PRTFDC1	-1.60049	0.0484273
KLF1	-0.178175	0.0485054
CYR61	1.55534	0.0485599
RASSF2	-0.83057	0.04858
ARMCX1	1.72	0.0487274
CCDC146	-0.919584	0.0487844
SYF2	-0.409375	0.0488933
AMOTL2	0.481731	0.0488952
SYAP1	0.547082	0.0488993
CPQ	0.791967	0.0489194
DICER1	-0.634089	0.048966
BRPF3	0.287953	0.0490879
PSMA6	-0.323623	0.0491271
RPL22	-0.470742	0.0493405
EIF2C4	-0.445117	0.0493517
DNAJC24	0.34594	0.0493561
C4BPA	0.330738	0.0493851
AKAP9	-0.516746	0.0494162
C13orf44-AS1	-0.381964	0.0494224
PIGO	0.536777	0.0495102
CACNG3	0.163879	0.0495107
GMPR2	-0.53874	0.0496033
PSTPIP1	0.206974	0.0496443
GHDC	-0.635063	0.0496527
BCL9L	0.590518	0.0496553
SPIRE2	-0.801062	0.0497183
ZFY-AS1	-0.156498	0.0497561
ZSWIM7	-0.446036	0.0498036
ZNF479	-0.177482	0.049816
RP2	0.807248	0.0499538
APOLD1	-0.856757	0.0499599
