# Supplementary material for: Uridine-derived ribose fuels glucose-restricted pancreatic cancer
Source: Nature. Author manuscript; Available in PMC 2024 Jun 1. (PMC10232363; doi:10.1038/s41586-023-06073-w)
Supplement: SuppTable4 [file NIHMS1902848-supplement-SuppTable4.xlsx]

## Sheet: Supplementary_Table_4
Supplementary Table 4. sgRNA Sequences
Name	Sequence
UPP1_sgRNA1_F	CACCgCGGCGTCCGCAATATCGAGA
UPP1_sgRNA1_R	AAACTCTCGATATTGCGGACGCCGc
UPP1_sgRNA2_F	CACCgGAAGCGGGTCATCCGGAAAA
UPP1_sgRNA2_R	AAACTTTTCCGGATGACCCGCTTCc
Upp1_sg1_F	CACCgCACCAACCTGGACGCGCAGC
Upp1_sg1_R	AAACGCTGCGCGTCCAGGTTGGTGc
Upp1_sg3_F	CACCgTTCACGTCTCCAAACATAGC
Upp1_sg3_R	AAACGCTATGTTTGGAGACGTGAAc
