# Supplementary material for: Uridine-derived ribose fuels glucose-restricted pancreatic cancer
Source: Nature. Author manuscript; Available in PMC 2024 Jun 1. (PMC10232363; doi:10.1038/s41586-023-06073-w)
Supplement: SuppTable5 [file NIHMS1902848-supplement-SuppTable5.xlsx]

## Sheet: Supplementary_Table_5
Supplementary Table 5. qPCR Primers
Name	Sequence
RPS21_F	TCGCATCATCGGTGCCAAG
RPS21_R	GCCATTAAACCTGCCTGTGAC
ACTB_F	CATGTACGTTGCTATCCAGGC
ACTB_R	CTCCTTAATGTCACGCACGAT
UPP1_F	ATCTGTGCGGGAACTGACC
UPP1_R	TCCAGACCTATCCCACCAGAA
PGM2_F	CCGAGCTCATCCATCCAGTG
PGM2_R	ACACAGGAATCCCCTGACTGA
UCK1_F	GCCCTTCCTGATAGGGGTGA
UCK1_R	CTCGTTCTGTCCCAGCAACT
UCK2_F	CAGTCCAGATCCCCGTGTATG
UCK2_R	CACGTCTGCGGGATAGACA
Actb_F	TATTGGCAACGAGCGGTTCC
Actb_R	GGCATAGAGGTCTTTACGGATGT
Upp1_F	TCTACCATTTCAACCTCAGCACTAGCA
Upp1_R	CCATGGCTCACAGACAGCACG
