# Supplementary material for: Uridine-derived ribose fuels glucose-restricted pancreatic cancer
Source: Nature. Author manuscript; Available in PMC 2024 Jun 1. (PMC10232363; doi:10.1038/s41586-023-06073-w)
Supplement: SuppTable6 [file NIHMS1902848-supplement-SuppTable6.xlsx]

## Sheet: Mouse_Fig2H_2I
Fig. 2h. LC-MS data of tumor interstitial fluid (TIF) uridine and uracil					Fig. 2i. LC-MS result of glucose quantification [mM]
Uracil [𝝻M]	Uridine [𝝻M]				Plasma	TIF
68.7593	5.40552				3.33232	0.23604
34.305	27.0483				4.55504	0.283719
53.2402	15.3836				4.16074	0.368986
25.0325	33.988				4.07796	0.561439
72.5276	4.95509				4.85685	0.693627
102.827	1.30756				2.91622	0.825927
127.478	11.1396				3.01495	1.06136
113.837	11.5685				2.97574	1.19527
84.4158	25.6363
103.335	22.5697
89.6879	30.2654
118.688	13.0997
110.516	33.423
106.248	32.0165
56.2621	35.3283
87.5939	44.6244
99.4122	7.08103
69.3292	4.0801
79.7461	7.66839
90.6859	28.5717
95.1896	34.5184
94.7345	39.6471

## Sheet: Mouse_Fig4A
Fig. 4a. Data of F4/80 stain quantification
Control	Clod.+Ab
0.361575	0.495139
1.55347	0.380767
0.69396	0.634446
1.15467	0.158119
1.23632	0.663837

## Sheet: Mouse_Fig4B-4C_4J-4L
Fig. 4b. Tumor weight (g), KPC 7940b cells - orthotopic					Fig. 4c. LC-MS of plasma, TIF and tumor uridine
Control	Clod.+Ab				Plasma			TIF			Tumor
2.184	0.403				Control	Clod.+Ab		Control	Clod.+Ab		Control	Clod.+Ab
1.256	0.749				1.10664	0.277158		0.704553	0.675091		0.604773	0.596195
1.055	1.044				0.328185	0.216293		1.05293	0.518507		2.06255	0.684098
0.905	1.153				1.27194	0.0494894		0.995398	2.0819		0.956618	0.494929
1.65	0.665				1.15409	0.106498		0.440992	1.24469		1.52454	0.645879
1.048	0.745				1.20621	0.0284375		1.2389	1.25455		0.768781	0.395582
1.6	0.953				0.889493	0.0559251		0.772993	0.514215		0.880288	0.923286
2.3	0.501				1.46504	0.220892		1.27716	1.65217		0.754242	0.695591
1.072					0.578399	0.221545		1.51708	0.581628		0.448204	0.855999
Fig. 4j. Tumor weight (g), MT3-2D cells (orthotopic)					Fig. 4k. Tumor weight (g), MT3-2D cells (subcutaneous)						Fig. 4l. LC-MS of tumor uridine (orthotopic)					Fig. 4l. LC-MS of tumor uracil (orthotopic)
sgV	sg1	sg3			sgV	sg1	sg3				sgV	sg1	sg3			sgV	sg1	sg3
0.46	0.085	0.042			0.79	0.123	0.006				0.921026	1.48557	1.43158			0.991415	0.482933	0.403514
0.479	0.17	0.179			0.208	0.4	0				1.00526	1.75691	1.57137			1.14113	0.449017	0.415579
0.681	0.105	0.047			0.123	0.052	0.016				0.977514	1.77153	1.80731			0.887231	0.395323	0.322802
0.372	0.071	0.1			0.6	0.107	0.012				0.860437	1.92476	1.53209			0.771543	0.459943	0.55956
0.342	0.11	0.296			0.311	0.012	0.002				1.23576	2.24449	2.30513			1.20869	0.573465	0.637689
0.81	0.103	0.27			0.1	0.157	0.027					2.23879	2.67437				0.546279	0.568752
	0.176	0.151			0.742	0.035	0.02
	0.161	0.18			0.61	0.004	0.031
	0.184	0.166
	0.187
							0	is no tumor and no missing data

## Sheet: Mouse_Fig2G_Ext3A
Fig2G_and_Ext3A. Metabolomics - % labeling following 13C-Uridine injection into mice
Fig2G
Uridine			UDP			UDP-GlcNAc			R5P			F6P			Lactate			Citrate			Malate			Aspartate
Sub-Q	Ortho		Sub-Q	Ortho		Sub-Q	Ortho		Sub-Q	Ortho		Sub-Q	Ortho		Sub-Q	Ortho		Sub-Q	Ortho		Sub-Q	Ortho		Sub-Q	Ortho
53.39	16.16		33.46	20.8275		37.61	24.79		8.29	2.91		19.94	7.68		6.75	3.51		1.93	3.52		2.45	3.03		1.57	2.66
38.22	29.66		18.9883	31.1475		23.77	37.32		6.61	5.81		8.15	9.61		3.97	4.74		4.23	3.89		1.16	3.07		1.02	2.7
21.15	33.67		24.5983	34.265		29.75	39.62		4.5	6.56		7.1	14.87		2.73	8.09		3.56	1.86		1.27	6.45		1.26	3.55
24.42	32.65		26.4117	34.8125		30.2	40.79		8.16	7.06		12.38	11.1		4.15	5.29		3.08	2.72		1.86	3.29		1.31	3.19
18.94			20.8367			25.68			2.98			4.68			2.36			4.96			0.67			0.87
41.92			36.5842			42.72			16.94			11.85			4.64			5.62			1.59			1.24
Ext3A
UDP-Glucose			UMP			UTP			Cytosine			Cytidine			CMP			Inosine			F1,6P			2-PG			DHAP			ATP
Sub-Q	Ortho		Sub-Q	Ortho		Sub-Q	Ortho		Sub-Q	Ortho		Sub-Q	Ortho		Sub-Q	Ortho		Sub-Q	Ortho		Sub-Q	Ortho		Sub-Q	Ortho		Sub-Q	Ortho		Sub-Q	Ortho
41.58	26.72		34.97	21.92		29.15	17.59		56.39	22.48		24.22	2.69		16.83	7.87		2.83	2.51		19.86	7.68		14.14	3.06		6.05	empty		2.74	3.6
25.43	39.94		22.5	33.93		27.49	28.63		40.21	32.61		7.18	2.58		9.45	13.92		3.07	4.42		7.77	9.61		4.65	4.01		empty	1.94		3.81	6.77
30.64	49.24		27.94	38.27		35.82	0.53		28.67	37.8		4.37	15.19		11.7	13.46		3.09	5.15		6.93	14.87		2.81	6		4.28	4.47		7.04	1.99
35.76	46.47		31.17	38.35		33.89	30.33		34.77	35.95		26.31	7.38		17.05	15.3		4.51	5.57		12.43	11.1		5.01	5.17		4.04	3.28		5	2.15
27.62			23.93			21.07			25.26			13.03			12.03			2.72			4.73			2.31			1.5			3.96
43.59			39.67			26.11			44.26			5.91			24.09			7.39			12.22			4.04			empty			1.44
																											empty - issue with those samples LC-MS result

## Sheet: Fig2D
Uridine
Formula	C9H12N2O6
	Corrected Abundance Percentages
Sample	m+0	m+5	Others
	243.062	248.079
PATU8988S	6.71	91.29	1.99
PATU8988S	5.62	92.83	1.54
PATU8988S	7.72	90.19	2.08
ASPC1	2.47	96.07	1.45
ASPC1	3.02	95.38	1.6
ASPC1	3.13	95.49	1.37
UMP
Formula	C9H13N2O9P
	Corrected Abundance Percentages
Sample	m+0	m+5	Others
	323.029	328.045
PATU8988S	24.93	57.64	17.43
PATU8988S	26.29	58.79	14.92
PATU8988S	25.37	60.66	13.97
ASPC1	6.25	80.79	12.96
ASPC1	6.53	80.82	12.65
ASPC1	6.06	80.3	13.64
UTP
Formula	C9H15N2O15P3
	Corrected Abundance Percentages
Sample	m+0	m+5	Others
	482.961	487.978
PATU8988S	14.47	72.33	13.19
PATU8988S	14.74	72.79	12.47
PATU8988S	14.77	70.78	14.45
ASPC1	4.8	84.99	10.2
ASPC1	4.65	85.27	10.08
ASPC1	4.48	85.63	9.89

## Sheet: Fig2E
ATP
Formula	C10H16N5O13P3
	Corrected Abundance Percentages
Sample	m+0	m+5	m+10	Others
	505.988	511.005	516.022
PATU8988S	40.47	38.86	0.05	20.63
PATU8988S	40.7	37.81	0.04	21.46
PATU8988S	41.01	37.76	0	21.24
ASPC1	48.24	48.78	0	2.98
ASPC1	47.94	49.32	0.02	2.72
ASPC1	47.89	49.48	0	2.63
NAD
Formula	C21H27N7O14P2
	Corrected Abundance Percentages
Sample	m+0	m+5	m+10	Others
	662.102	667.119	672.135
PATU8988S	15.28	32.75	24.26	27.7
PATU8988S	16.09	32.22	23.18	28.52
PATU8988S	15.76	31.32	23.84	29.08
ASPC1	17.86	44.11	29.27	8.75
ASPC1	17.32	45.01	29.08	8.58
ASPC1	16.77	44.79	30.07	8.36

## Sheet: Fig2F
PEP
Formula	C3H5O6P
	Corrected Abundance Percentages
Sample	m+0	m+1	m+2	m+3
	166.975	167.978	168.982	169.985
PATU8988S	52.9	3.87	0	43.23
PATU8988S	54.48	3.5	0	42.02
PATU8988S	48.81	2.93	0	48.27
ASPC1	37.88	4.38	5.77	51.98
ASPC1	39.12	4.98	0	55.89
ASPC1	36.04	4.68	6.86	52.42
Lactate
Formula	C3H6O3
	Corrected Abundance Percentages
Sample	m+0	m+1	m+2	m+3
	89.0244	90.0278	91.0311	92.0345
PATU8988S	93.28	0.95	0.44	5.34
PATU8988S	97.5	0.83	0.38	1.29
PATU8988S	93.34	1.09	0.63	4.94
ASPC1	63.53	1.43	1.57	33.48
ASPC1	62.38	1.66	2.03	33.93
ASPC1	59.73	1.64	1.71	36.92
Citrate
Formula	C6H8O7
	Corrected Abundance Percentages
Sample	m+0	m+1	m+2	m+3	m+4	m+5	m+6
	191.02	192.023	193.026	194.03	195.033	196.036	197.04
PATU8988S	60.67	12.26	18.14	5.37	2.62	0.95	0
PATU8988S	52.62	14.52	21.93	6.72	3.14	1.08	0
PATU8988S	52.62	14.49	21.93	6.64	3.29	1.03	0
ASPC1	38.82	6.63	34.57	8.27	8.23	3.48	0
ASPC1	44.46	5.82	31.41	7.41	7.57	3.33	0
ASPC1	36.66	6.56	35.33	8.69	8.89	3.88	0

## Sheet: Fig2J
Uridine
Formula	C9H12N2O6
	Corrected Abundance Percentages
Sample	m+0	m+5	Others
	243.062	248.079
ASPC1; 5mM Glc; 1mM 13C Uri	1.13581	98.5916	0.272634
ASPC1; 5mM Glc; 1mM 13C Uri	0.74928	99.0952	0.155506
ASPC1; 5mM Glc; 1mM 13C Uri	0.832663	98.9275	0.239816
ASPC1; 5mM Glc; 1mM 13C Uri	0.785971	99.0104	0.203624
ASPC1; 5mM Glc; 0.1mM 13C Uri	19.3345	73.2199	7.44557
ASPC1; 5mM Glc; 0.1mM 13C Uri	24.8096	69.5229	5.66746
ASPC1; 5mM Glc; 0.1mM 13C Uri	18.9634	76.397	4.63958
ASPC1; 5mM Glc; 0.1mM 13C Uri	21.1301	70.6673	8.20254
ASPC1; 0.1mM Glc; 1mM 13C Uri	0.504737	99.4889	0.0063894
ASPC1; 0.1mM Glc; 1mM 13C Uri	0.509888	99.458	0.0321468
ASPC1; 0.1mM Glc; 1mM 13C Uri	0.500507	99.4577	0.0418264
ASPC1; 0.1mM Glc; 1mM 13C Uri	1.17228	98.7943	0.0333746
ASPC1; 0.1mM Glc; 0.1mM 13C Uri	16.3643	76.5509	7.08481
ASPC1; 0.1mM Glc; 0.1mM 13C Uri	16.4449	70	13.5551
ASPC1; 0.1mM Glc; 0.1mM 13C Uri	19.1052	72.6989	8.19588
ASPC1; 0.1mM Glc; 0.1mM 13C Uri	16.372	77.4228	6.20513
Uridine
Formula	C9H12N2O6
	Corrected Abundance Percentages
Sample	m+0	m+5	Others
	243.062	248.079
PATU8988S; 5mM Glc; 1mM 13C Uri	0.364281	99.586	0.0497114
PATU8988S; 5mM Glc; 1mM 13C Uri	0.5547	99.4052	0.0401011
PATU8988S; 5mM Glc; 1mM 13C Uri	0.459315	99.4679	0.0728124
PATU8988S; 5mM Glc; 1mM 13C Uri	0.429276	99.5398	0.0309538
PATU8988S; 5mM Glc; 0.1mM 13C Uri	9.72235	86.4083	3.86939
PATU8988S; 5mM Glc; 0.1mM 13C Uri	8.02339	88.5054	3.47125
PATU8988S; 5mM Glc; 0.1mM 13C Uri	7.06376	88.0468	4.88947
PATU8988S; 5mM Glc; 0.1mM 13C Uri	5.83716	91.1555	3.00731
PATU8988S; 0.1mM Glc; 1mM 13C Uri	0.524204	99.4535	0.0222992
PATU8988S; 0.1mM Glc; 1mM 13C Uri	0.40544	99.5496	0.0449573
PATU8988S; 0.1mM Glc; 1mM 13C Uri	0.402604	99.5831	0.0142703
PATU8988S; 0.1mM Glc; 1mM 13C Uri	0.436186	99.5616	0.00217997
PATU8988S; 0.1mM Glc; 0.1mM 13C Uri	8.61878	85.4419	5.93928
PATU8988S; 0.1mM Glc; 0.1mM 13C Uri	9.3421	87.5009	3.15698
PATU8988S; 0.1mM Glc; 0.1mM 13C Uri	10.4744	86.1766	3.34894
PATU8988S; 0.1mM Glc; 0.1mM 13C Uri	9.54287	87.8931	2.56401

## Sheet: Fig 2K
PRPP
Formula	C5H13O14P3
	Corrected Abundance Percentages
Sample	m+0	m+5	Others
ASPC1; 5mM Glc; 1mM 13C Uri	23.7707	54.216	22.0133
ASPC1; 5mM Glc; 1mM 13C Uri	22.1138	56.8153	21.0709
ASPC1; 5mM Glc; 1mM 13C Uri	24.283	55.3024	20.4145
ASPC1; 5mM Glc; 1mM 13C Uri	22.9699	54.6996	22.3305
ASPC1; 5mM Glc; 0.1mM 13C Uri	86.3226	6.61778	7.05965
ASPC1; 5mM Glc; 0.1mM 13C Uri	83.8146	6.72301	9.46236
ASPC1; 5mM Glc; 0.1mM 13C Uri	86.3425	5.8118	7.84568
ASPC1; 5mM Glc; 0.1mM 13C Uri	84.6834	6.89439	8.42223
ASPC1; 0.1mM Glc; 1mM 13C Uri	0	98.6786	1.32141
ASPC1; 0.1mM Glc; 1mM 13C Uri	0.294392	98.6077	1.09791
ASPC1; 0.1mM Glc; 1mM 13C Uri	0	98.6602	1.33981
ASPC1; 0.1mM Glc; 1mM 13C Uri	0.821559	97.7047	1.47378
ASPC1; 0.1mM Glc; 0.1mM 13C Uri	22.5417	53.532	23.9263
ASPC1; 0.1mM Glc; 0.1mM 13C Uri	18.9042	58.4609	22.635
ASPC1; 0.1mM Glc; 0.1mM 13C Uri	20.3987	57.1701	22.4312
ASPC1; 0.1mM Glc; 0.1mM 13C Uri	24.0512	50.9278	25.021
UDP GlcNAc
Formula	C17H27N3O17P2
	Corrected Abundance Percentages
Sample	m+0	m+5	m+10	Others
	606.074	611.091	616.108
ASPC1; 5mM Glc; 1mM 13C Uri	3.46137	46.9598	4.02112	45.5577
ASPC1; 5mM Glc; 1mM 13C Uri	3.49692	47.7988	4.06607	44.6382
ASPC1; 5mM Glc; 1mM 13C Uri	3.50111	47.3622	4.09715	45.0395
ASPC1; 5mM Glc; 1mM 13C Uri	3.41076	48.4779	3.76922	44.3421
ASPC1; 5mM Glc; 0.1mM 13C Uri	25.5469	64.4315	0.137335	9.88425
ASPC1; 5mM Glc; 0.1mM 13C Uri	25.1805	63.7667	0.159987	10.8929
ASPC1; 5mM Glc; 0.1mM 13C Uri	25.2297	64.8606	0.140268	9.76944
ASPC1; 5mM Glc; 0.1mM 13C Uri	25.1936	64.2484	0.158069	10.3999
ASPC1; 0.1mM Glc; 1mM 13C Uri	0.472032	5.50303	0	94.0249
ASPC1; 0.1mM Glc; 1mM 13C Uri	0.486395	5.51893	0	93.9947
ASPC1; 0.1mM Glc; 1mM 13C Uri	0.481991	5.44112	0	94.0769
ASPC1; 0.1mM Glc; 1mM 13C Uri	0.940771	5.27057	0	93.7887
ASPC1; 0.1mM Glc; 0.1mM 13C Uri	6.33584	36.3998	5.64182	51.6225
ASPC1; 0.1mM Glc; 0.1mM 13C Uri	6.94799	40.1392	5.20532	47.7075
ASPC1; 0.1mM Glc; 0.1mM 13C Uri	6.95403	38.9191	5.17358	48.9533
ASPC1; 0.1mM Glc; 0.1mM 13C Uri	6.42508	38.292	5.54778	49.7351
NAD+
Formula	C21H27N7O14P2
	Corrected Abundance Percentages
Sample	m+0	m+5	m+10	Others
	662.102	667.119	672.135
ASPC1; 5mM Glc; 1mM 13C Uri	26.8739	31.7643	18.1234	23.2385
ASPC1; 5mM Glc; 1mM 13C Uri	27.2885	31.8516	18.8263	22.0335
ASPC1; 5mM Glc; 1mM 13C Uri	27.5454	32.2184	18.1724	22.0638
ASPC1; 5mM Glc; 1mM 13C Uri	26.7863	32.2863	18.5611	22.3663
ASPC1; 5mM Glc; 0.1mM 13C Uri	73.6042	14.4016	1.29574	10.6984
ASPC1; 5mM Glc; 0.1mM 13C Uri	73.1757	15.0671	1.3599	10.3973
ASPC1; 5mM Glc; 0.1mM 13C Uri	73.897	14.9282	1.27744	9.8974
ASPC1; 5mM Glc; 0.1mM 13C Uri	74.0497	14.578	1.2834	10.0889
ASPC1; 0.1mM Glc; 1mM 13C Uri	20.2335	37.7173	39.6764	2.37279
ASPC1; 0.1mM Glc; 1mM 13C Uri	20.3057	37.7762	39.3746	2.54343
ASPC1; 0.1mM Glc; 1mM 13C Uri	20.4868	37.0657	40.1019	2.34563
ASPC1; 0.1mM Glc; 1mM 13C Uri	20.7369	37.4772	39.385	2.4009
ASPC1; 0.1mM Glc; 0.1mM 13C Uri	24.6567	31.9122	15.2659	28.1652
ASPC1; 0.1mM Glc; 0.1mM 13C Uri	23.5055	32.5631	14.8428	29.0887
ASPC1; 0.1mM Glc; 0.1mM 13C Uri	23.4804	32.6955	15.1394	28.6847
ASPC1; 0.1mM Glc; 0.1mM 13C Uri	23.4561	32.5518	15.3413	28.6509
PRPP
Formula	C5H13O14P3
	Corrected Abundance Percentages
Sample	m+0	m+5	Others
PATU8988S; 5mM Glc; 1mM 13C Uri	37.9962	34.4822	27.5216
PATU8988S; 5mM Glc; 1mM 13C Uri	36.9937	32.6226	30.3837
PATU8988S; 5mM Glc; 1mM 13C Uri	39.1343	32.0385	28.8272
PATU8988S; 5mM Glc; 1mM 13C Uri	38.096	34.7857	27.1183
PATU8988S; 5mM Glc; 0.1mM 13C Uri	92.8585	3.18983	3.95165
PATU8988S; 5mM Glc; 0.1mM 13C Uri	94.4236	3.40523	2.17113
PATU8988S; 5mM Glc; 0.1mM 13C Uri	92.6201	3.71541	3.66446
PATU8988S; 5mM Glc; 0.1mM 13C Uri	94.0185	2.76572	3.21581
PATU8988S; 0.1mM Glc; 1mM 13C Uri	1.75381	95.1169	3.12933
PATU8988S; 0.1mM Glc; 1mM 13C Uri	1.72564	94.4239	3.85046
PATU8988S; 0.1mM Glc; 1mM 13C Uri	1.6556	95.488	2.85639
PATU8988S; 0.1mM Glc; 1mM 13C Uri	0.821402	96.1249	3.05369
PATU8988S; 0.1mM Glc; 0.1mM 13C Uri	13.0413	62.4041	24.5546
PATU8988S; 0.1mM Glc; 0.1mM 13C Uri	15.2269	60.4079	24.3652
PATU8988S; 0.1mM Glc; 0.1mM 13C Uri	15.1535	62.423	22.4235
PATU8988S; 0.1mM Glc; 0.1mM 13C Uri	15.9692	59.8847	24.1461
UDP GlcNAc
Formula	C17H27N3O17P2
	Corrected Abundance Percentages
Sample	m+0	m+5	m+10	Others
	606.074	611.091	616.108
PATU8988S; 5mM Glc; 1mM 13C Uri	4.64261	59.6664	2.20543	33.4856
PATU8988S; 5mM Glc; 1mM 13C Uri	4.55897	57.7152	2.36298	35.3628
PATU8988S; 5mM Glc; 1mM 13C Uri	4.47161	57.6647	2.32556	35.5381
PATU8988S; 5mM Glc; 1mM 13C Uri	4.6494	58.0032	2.343	35.0044
PATU8988S; 5mM Glc; 0.1mM 13C Uri	13.3613	82.9831	0.022719	3.6329
PATU8988S; 5mM Glc; 0.1mM 13C Uri	13.5461	82.9012	0.023493	3.52929
PATU8988S; 5mM Glc; 0.1mM 13C Uri	13.268	83.1987	0.0267617	3.50662
PATU8988S; 5mM Glc; 0.1mM 13C Uri	13.2083	83.3622	0.0180124	3.41144
PATU8988S; 0.1mM Glc; 1mM 13C Uri	3.20353	28.8208	1.6134	66.3623
PATU8988S; 0.1mM Glc; 1mM 13C Uri	3.06229	29.156	1.3247	66.457
PATU8988S; 0.1mM Glc; 1mM 13C Uri	2.98835	29.1812	1.11882	66.7116
PATU8988S; 0.1mM Glc; 1mM 13C Uri	3.06051	29.3868	1.38564	66.1671
PATU8988S; 0.1mM Glc; 0.1mM 13C Uri	10.8011	63.3618	2.54214	23.295
PATU8988S; 0.1mM Glc; 0.1mM 13C Uri	10.9415	63.3613	2.36925	23.328
PATU8988S; 0.1mM Glc; 0.1mM 13C Uri	10.5886	62.6367	2.50747	24.2673
PATU8988S; 0.1mM Glc; 0.1mM 13C Uri	10.58	62.8524	2.43379	24.1338
NAD+
Formula	C21H27N7O14P2
	Corrected Abundance Percentages
Sample	m+0	m+5	m+10	Others
	662.102	667.119	672.135
PATU8988S; 5mM Glc; 1mM 13C Uri	24.8547	27.1204	10.6067	37.4182
PATU8988S; 5mM Glc; 1mM 13C Uri	23.5659	26.2601	9.78909	40.3849
PATU8988S; 5mM Glc; 1mM 13C Uri	24.063	26.123	10.8944	38.9196
PATU8988S; 5mM Glc; 1mM 13C Uri	24.6956	26.9851	10.5678	37.7516
PATU8988S; 5mM Glc; 0.1mM 13C Uri	81.5683	8.12994	0.217947	10.0838
PATU8988S; 5mM Glc; 0.1mM 13C Uri	84.2848	8.3556	0.187908	7.1717
PATU8988S; 5mM Glc; 0.1mM 13C Uri	82.6355	7.86398	0.217286	9.28319
PATU8988S; 5mM Glc; 0.1mM 13C Uri	81.7276	8.13065	0.244042	9.89773
PATU8988S; 0.1mM Glc; 1mM 13C Uri	9.51563	21.6924	46.5943	22.1977
PATU8988S; 0.1mM Glc; 1mM 13C Uri	9.72186	21.9937	46.0384	22.246
PATU8988S; 0.1mM Glc; 1mM 13C Uri	9.63615	22.0097	46.4798	21.8743
PATU8988S; 0.1mM Glc; 1mM 13C Uri	9.70788	22.2839	46.7512	21.257
PATU8988S; 0.1mM Glc; 0.1mM 13C Uri	24.0228	29.4904	13.9837	32.5031
PATU8988S; 0.1mM Glc; 0.1mM 13C Uri	24.7613	29.9561	13.2971	31.9856
PATU8988S; 0.1mM Glc; 0.1mM 13C Uri	24.5316	29.4118	13.5656	32.491
PATU8988S; 0.1mM Glc; 0.1mM 13C Uri	24.2121	29.4129	13.1579	33.2171
3PG/2PG
Formula	C3H7O7P
	Corrected Abundance Percentages
Sample	m+0	m+1	m+2	m+3
	184.986	185.989	186.992	187.996
ASPC1; 5mM Glc; 1mM 13C Uri	75.8942	2.68158	2.73487	18.6894
ASPC1; 5mM Glc; 1mM 13C Uri	73.4954	4.65799	3.27982	18.5668
ASPC1; 5mM Glc; 1mM 13C Uri	72.297	3.90815	3.17058	20.6243
ASPC1; 5mM Glc; 1mM 13C Uri	74.8158	3.50448	3.24873	18.431
ASPC1; 5mM Glc; 0.1mM 13C Uri	95.3003	1.82746	0.74686	2.12538
ASPC1; 5mM Glc; 0.1mM 13C Uri	94.2545	2.65354	0.787944	2.30401
ASPC1; 5mM Glc; 0.1mM 13C Uri	95.6868	2.04689	0.363561	1.90275
ASPC1; 5mM Glc; 0.1mM 13C Uri	94.319	2.25063	0.684965	2.74544
ASPC1; 0.1mM Glc; 1mM 13C Uri	9.12219	0.640019	0	90.2378
ASPC1; 0.1mM Glc; 1mM 13C Uri	9.99561	1.03904	0	88.9654
ASPC1; 0.1mM Glc; 1mM 13C Uri	9.0614	0.907221	0	90.0314
ASPC1; 0.1mM Glc; 1mM 13C Uri	9.88321	1.07163	0	89.0452
ASPC1; 0.1mM Glc; 0.1mM 13C Uri	70.0055	1.92215	1.44721	26.6252
ASPC1; 0.1mM Glc; 0.1mM 13C Uri	72.1565	1.9859	1.71787	24.1397
ASPC1; 0.1mM Glc; 0.1mM 13C Uri	70.2125	1.56233	2.15432	26.0709
ASPC1; 0.1mM Glc; 0.1mM 13C Uri	72.4041	2.0335	0.68348	24.8789
Lactate
Formula	C3H6O3
	Corrected Abundance Percentages
Sample	m+0	m+1	m+2	m+3
	89.0244	90.0278	91.0311	92.0345
ASPC1; 5mM Glc; 1mM 13C Uri	85.8962	2.24289	2.12454	9.73634
ASPC1; 5mM Glc; 1mM 13C Uri	86.0037	2.21224	2.09534	9.68869
ASPC1; 5mM Glc; 1mM 13C Uri	85.7068	2.31243	2.22692	9.75389
ASPC1; 5mM Glc; 1mM 13C Uri	85.6595	2.3154	2.11895	9.90617
ASPC1; 5mM Glc; 0.1mM 13C Uri	98.8726	0.215682	0	0.911746
ASPC1; 5mM Glc; 0.1mM 13C Uri	98.8832	0.227723	0	0.88907
ASPC1; 5mM Glc; 0.1mM 13C Uri	98.8742	0.1999	0	0.925891
ASPC1; 5mM Glc; 0.1mM 13C Uri	98.8819	0.181603	0	0.936451
ASPC1; 0.1mM Glc; 1mM 13C Uri	47.9507	1.53982	0	50.5095
ASPC1; 0.1mM Glc; 1mM 13C Uri	49.8747	1.46308	0	48.6622
ASPC1; 0.1mM Glc; 1mM 13C Uri	48.8343	1.4903	0	49.6754
ASPC1; 0.1mM Glc; 1mM 13C Uri	48.1058	1.43978	0	50.4545
ASPC1; 0.1mM Glc; 0.1mM 13C Uri	93.2379	0.899261	0	5.8628
ASPC1; 0.1mM Glc; 0.1mM 13C Uri	94.1026	0.688756	0	5.20866
ASPC1; 0.1mM Glc; 0.1mM 13C Uri	93.7096	0.711711	0	5.57873
ASPC1; 0.1mM Glc; 0.1mM 13C Uri	92.6626	0.697593	0	6.63977
Citrate
Formula	C6H8O7
	Corrected Abundance Percentages
Sample	m+0	m+1	m+2	m+3	Others
	191.02	192.023	193.026	194.03
ASPC1; 5mM Glc; 1mM 13C Uri	80.5797	3.02955	13.804	1.77145	0.815271
ASPC1; 5mM Glc; 1mM 13C Uri	80.9817	2.88972	13.6394	1.71986	0.769282
ASPC1; 5mM Glc; 1mM 13C Uri	81.2275	2.82304	13.341	1.81149	0.796991
ASPC1; 5mM Glc; 1mM 13C Uri	82.0057	2.63091	12.8345	1.74593	0.782982
ASPC1; 5mM Glc; 0.1mM 13C Uri	98.2335	0.123587	1.49652	0.134484	0.011881
ASPC1; 5mM Glc; 0.1mM 13C Uri	97.9988	0.377042	1.47276	0.136809	0.014578
ASPC1; 5mM Glc; 0.1mM 13C Uri	98.1856	0.190446	1.48584	0.122453	0.0156463
ASPC1; 5mM Glc; 0.1mM 13C Uri	98.3773	0.0993546	1.36193	0.147996	0.0134569
ASPC1; 0.1mM Glc; 1mM 13C Uri	33.688	3.08216	44.3014	5.60529	13.3232
ASPC1; 0.1mM Glc; 1mM 13C Uri	35.2134	3.22629	42.4239	5.87062	13.2658
ASPC1; 0.1mM Glc; 1mM 13C Uri	36.0558	2.96457	43.6981	5.37649	11.905
ASPC1; 0.1mM Glc; 1mM 13C Uri	35.1741	3.14653	43.7482	5.41824	12.5129
ASPC1; 0.1mM Glc; 0.1mM 13C Uri	87.7412	1.8908	8.9151	1.13934	0.313543
ASPC1; 0.1mM Glc; 0.1mM 13C Uri	88.7633	1.685	8.11134	1.16728	0.273054
ASPC1; 0.1mM Glc; 0.1mM 13C Uri	88.5017	1.88368	8.15739	1.15781	0.299373
ASPC1; 0.1mM Glc; 0.1mM 13C Uri	88.3774	1.65689	8.56361	1.0905	0.311639
3PG/2PG
Formula	C3H7O7P
	Corrected Abundance Percentages
Sample	m+0	m+1	m+2	m+3
	184.986	185.989	186.992	187.996
PATU8988S; 5mM Glc; 1mM 13C Uri	80.7768	7.31981	2.72487	9.17852
PATU8988S; 5mM Glc; 1mM 13C Uri	78.1949	8.15096	4.24757	9.40658
PATU8988S; 5mM Glc; 1mM 13C Uri	80.7856	6.31844	5.0445	7.85149
PATU8988S; 5mM Glc; 1mM 13C Uri	80.9767	6.14446	3.7691	9.10976
PATU8988S; 5mM Glc; 0.1mM 13C Uri	96.3054	1.82612	0.780127	1.08831
PATU8988S; 5mM Glc; 0.1mM 13C Uri	96.612	1.79584	0.388127	1.20406
PATU8988S; 5mM Glc; 0.1mM 13C Uri	97.6162	1.28728	0.140378	0.956134
PATU8988S; 5mM Glc; 0.1mM 13C Uri	96.8076	1.43644	0.153803	1.60211
PATU8988S; 0.1mM Glc; 1mM 13C Uri	16.8382	2.22974	0.391967	80.5401
PATU8988S; 0.1mM Glc; 1mM 13C Uri	16.9712	1.91317	1.2135	79.9021
PATU8988S; 0.1mM Glc; 1mM 13C Uri	16.4127	1.78049	0	81.8069
PATU8988S; 0.1mM Glc; 1mM 13C Uri	16.0104	2.06081	0	81.9288
PATU8988S; 0.1mM Glc; 0.1mM 13C Uri	58.9952	3.3203	0.34702	37.3375
PATU8988S; 0.1mM Glc; 0.1mM 13C Uri	55.6681	3.27835	2.73142	38.3221
PATU8988S; 0.1mM Glc; 0.1mM 13C Uri	52.4097	2.65836	2.57675	42.3552
PATU8988S; 0.1mM Glc; 0.1mM 13C Uri	54.3214	2.38403	1.33311	41.9614
Lactate
Formula	C3H6O3
	Corrected Abundance Percentages
Sample	m+0	m+1	m+2	m+3
	89.0244	90.0278	91.0311	92.0345
PATU8988S; 5mM Glc; 1mM 13C Uri	86.8897	3.69946	2.81252	6.59831
PATU8988S; 5mM Glc; 1mM 13C Uri	85.6501	4.11786	2.79107	7.44096
PATU8988S; 5mM Glc; 1mM 13C Uri	86.957	3.4615	2.57448	7.00704
PATU8988S; 5mM Glc; 1mM 13C Uri	85.945	3.77291	2.92991	7.35223
PATU8988S; 5mM Glc; 0.1mM 13C Uri	99.2101	0.292479	0	0.497428
PATU8988S; 5mM Glc; 0.1mM 13C Uri	99.1443	0.262009	0	0.59371
PATU8988S; 5mM Glc; 0.1mM 13C Uri	99.2302	0.196377	0	0.573431
PATU8988S; 5mM Glc; 0.1mM 13C Uri	99.1217	0.24651	0	0.631749
PATU8988S; 0.1mM Glc; 1mM 13C Uri	60.3554	2.62919	0	37.0154
PATU8988S; 0.1mM Glc; 1mM 13C Uri	73.3575	1.83521	0	24.8073
PATU8988S; 0.1mM Glc; 1mM 13C Uri	69.9584	2.37623	0	27.6654
PATU8988S; 0.1mM Glc; 1mM 13C Uri	80.0448	1.85093	0	18.1043
PATU8988S; 0.1mM Glc; 0.1mM 13C Uri	98.5502	0.433106	0	1.01671
PATU8988S; 0.1mM Glc; 0.1mM 13C Uri	97.6311	0.473133	0	1.89575
PATU8988S; 0.1mM Glc; 0.1mM 13C Uri	98.7487	0	0	1.25132
PATU8988S; 0.1mM Glc; 0.1mM 13C Uri	97.6773	0.548005	0	1.77472
Citrate
Formula	C6H8O7
	Corrected Abundance Percentages
Sample	m+0	m+1	m+2	m+3	Others
	191.02	192.023	193.026	194.03
PATU8988S; 5mM Glc; 1mM 13C Uri	82.0406	4.76643	11.904	0.820135	0.468827
PATU8988S; 5mM Glc; 1mM 13C Uri	80.4603	5.1413	13.0113	0.882246	0.504881
PATU8988S; 5mM Glc; 1mM 13C Uri	80.5724	5.26549	12.7772	0.884085	0.500803
PATU8988S; 5mM Glc; 1mM 13C Uri	81.5694	4.83525	12.2742	0.80558	0.515559
PATU8988S; 5mM Glc; 0.1mM 13C Uri	98.5477	0.421525	1.00139	0.0229737	0.00641637
PATU8988S; 5mM Glc; 0.1mM 13C Uri	98.6747	0.343039	0.953051	0.0238884	0.00530084
PATU8988S; 5mM Glc; 0.1mM 13C Uri	98.775	0.222442	0.979615	0.0161348	0.006774
PATU8988S; 5mM Glc; 0.1mM 13C Uri	98.8856	0.105277	0.961349	0.0233116	0.0245118
PATU8988S; 0.1mM Glc; 1mM 13C Uri	54.9666	5.79393	34.3582	2.25826	2.62309
PATU8988S; 0.1mM Glc; 1mM 13C Uri	57.255	5.95735	31.8811	2.24467	2.66188
PATU8988S; 0.1mM Glc; 1mM 13C Uri	58.3413	5.91573	30.8824	2.23566	2.62484
PATU8988S; 0.1mM Glc; 1mM 13C Uri	60.2937	6.19168	28.752	2.23592	2.5267
PATU8988S; 0.1mM Glc; 0.1mM 13C Uri	96.3688	1.16819	2.39541	0.0418089	0.0257968
PATU8988S; 0.1mM Glc; 0.1mM 13C Uri	95.6909	1.50306	2.62662	0.0824726	0.0969504
PATU8988S; 0.1mM Glc; 0.1mM 13C Uri	95.5749	1.58364	2.65604	0.0897185	0.0957125
PATU8988S; 0.1mM Glc; 0.1mM 13C Uri	96.0752	1.27131	2.54499	0.076111	0.0324194

## Sheet: Fig3E
F6P
Formula	C6H13O9P
	Corrected Abundance Percentages
Sample	m+0	m+1	m+2	m+3	m+4	m+5	m+6
	259.022	260.026	261.029	262.033	263.036	264.039	265.043
ASPC1 WT	61.31	3.42	4.96	15.46	2.83	2.87	9.14
ASPC1 WT	59.57	3.83	5.22	16.25	2.88	3.1	9.14
ASPC1 WT	57.07	3.89	5.79	17.05	3.04	3.34	9.83
ASPC1 1A	95.22	2.88	1.01	0.66	0.23	0	0
ASPC1 1A	95.27	2.81	1.05	0.66	0.2	0	0
ASPC1 1A	95.72	2.41	0.78	0.78	0.22	0	0.08
ASPC1 1B	97.07	1.34	0.74	0.68	0.17	0	0
ASPC1 1B	97.22	1.7	0.62	0.46	0	0	0
ASPC1 1B	97.28	1.46	0.39	0.74	0.12	0	0
Fructose-1,6-BP
Formula	C6H14O12P2
	Corrected Abundance Percentages
Sample	m+0	m+1	m+2	m+3	m+4	m+5	m+6
	338.989	339.992	340.995	341.999	343.002	344.006	345.009
ASPC1 WT	43.56	3.75	6.69	20.93	4.77	5.75	14.55
ASPC1 WT	43.6	4.41	6.77	19.71	4.38	6.28	14.87
ASPC1 WT	41.82	4.6	6.87	21.84	4.29	5.63	14.95
ASPC1 1A	98.08	1.92	0	0	0	0	0
ASPC1 1A	94.62	3.58	0	1.81	0	0	0
ASPC1 1A	96.49	3.51	0	0	0	0	0
ASPC1 1B	97.38	2.62	0	0	0	0	0
ASPC1 1B	87.14	6.17	0	0	0	0	6.69
ASPC1 1B	99.07	0	0	0.93	0	0	0
DHAP
Formula	C3H7O6P
	Corrected Abundance Percentages
Sample	m+0	m+1	m+2	m+3
	168.991	169.994	170.997	172.001
ASPC1 WT	65.54	4.21	0	30.26
ASPC1 WT	65.84	5	0	29.16
ASPC1 WT	65.01	4.48	0	30.51
ASPC1 1A	97.99	2.01	0	0
ASPC1 1A	98.26	1.74	0	0
ASPC1 1A	99.46	0.54	0	0
ASPC1 1B	100	0	0	0
ASPC1 1B	97.67	2.33	0	0
ASPC1 1B	100	0	0	0
2-PG
Formula	C3H7O7P
	Corrected Abundance Percentages
Sample	m+0	m+1	m+2	m+3
	184.986	185.989	186.992	187.996
ASPC1 WT	57.28	3.49	4.37	34.86
ASPC1 WT	58.45	3.55	4.38	33.63
ASPC1 WT	58.11	3.48	4.3	34.11
ASPC1 1A	98.95	0.18	0.04	0.84
ASPC1 1A	99.07	0.08	0.01	0.84
ASPC1 1A	99.15	0.07	0.02	0.75
ASPC1 1B	98.6	0.18	0.07	1.16
ASPC1 1B	98.73	0.08	0.06	1.13
ASPC1 1B	98.86	0.12	0.04	0.99
1,3-BPG
Formula	C3H8O10P2
	Corrected Abundance Percentages
Sample	m+0	m+1	m+2	m+3
	264.952	265.955	266.959	267.962
ASPC1 WT	59.58	4.88	5.18	30.36
ASPC1 WT	62.5	4.04	5.37	28.09
ASPC1 WT	61.67	4.29	5.44	28.6
ASPC1 1A	99.15	0.09	0	0.76
ASPC1 1A	98.42	0.89	0	0.69
ASPC1 1A	97.89	1.01	0	1.1
ASPC1 1B	97.4	0.55	0	2.05
ASPC1 1B	96.46	0.55	0	3
ASPC1 1B	95.8	1.05	0	3.14
PEP
Formula	C3H5O6P
	Corrected Abundance Percentages
Sample	m+0	m+1	m+2	m+3
	166.975	167.978	168.982	169.985
ASPC1 WT	52.73	4.6	7.31	35.36
ASPC1 WT	54.09	4.55	7.44	33.92
ASPC1 WT	52.71	4.33	7.99	34.97
ASPC1 1A	98.15	0.04	1.03	0.78
ASPC1 1A	98.33	0	0.86	0.8
ASPC1 1A	98.37	0.07	0.81	0.74
ASPC1 1B	95.98	0.19	2.66	1.18
ASPC1 1B	98.64	0.21	0	1.16
ASPC1 1B	96.58	0.18	2.18	1.07
Pyruvate
Formula	C3H4O3
	Corrected Abundance Percentages
Sample	m+0	m+1	m+2	m+3
	87.0088	88.0121	89.0155	90.0188
ASPC1 WT	69.12	4.65	0	26.23
ASPC1 WT	68.84	9.67	0	21.48
ASPC1 WT	66	3.6	0	30.4
ASPC1 1A	94.31	5.69	0	0
ASPC1 1A	93.84	6.16	0	0
ASPC1 1A	100	0	0	0
ASPC1 1B	100	0	0	0
ASPC1 1B	92.14	7.86	0	0
ASPC1 1B	88.46	11.54	0	0
Citrate
Formula	C6H8O7
	Corrected Abundance Percentages
Sample	m+0	m+1	m+2	m+3	m+4	m+5
	191.02	192.023	193.026	194.03	195.033	196.036
ASPC1 WT	65.83	3.84	23.14	4.09	2.12	0.99
ASPC1 WT	78.49	2.59	13.69	3.11	1.48	0.64
ASPC1 WT	69.68	4.52	18.06	4.49	2.21	1.03
ASPC1 1A	99.44	0	0.45	0.12	0	0
ASPC1 1A	97.46	0	1.75	0.51	0.21	0.08
ASPC1 1A	99.38	0	0.4	0.17	0	0.05
ASPC1 1B	98.97	0	0.76	0.22	0	0.05
ASPC1 1B	80.1	2.65	11.65	3.3	1.62	0.67
ASPC1 1B	81.44	2.43	10.88	3.09	1.51	0.66
α-KG
Formula	C5H6O5
	Corrected Abundance Percentages
Sample	m+0	m+1	m+2	m+3	m+4
	145.014	146.018	147.021	148.024	149.028
ASPC1 WT	82.32	4.61	10.71	2.37	0
ASPC1 WT	82.99	4.22	10.13	2.66	0
ASPC1 WT	85.24	2.32	9.89	2.54	0
ASPC1 1A	98.24	1.76	0	0	0
ASPC1 1A	99.74	0.26	0	0	0
ASPC1 1A	98.64	1.36	0	0	0
ASPC1 1B	98.69	1.31	0	0	0
ASPC1 1B	98.31	1.69	0	0	0
ASPC1 1B	98.94	1.06	0	0	0
Succinate
Formula	C4H6O4
	Corrected Abundance Percentages
Sample	m+0	m+1	m+2	m+3	m+4
	117.019	118.023	119.026	120.029	121.033
ASPC1 WT	83.49	4.37	10.55	0.87	0.73
ASPC1 WT	84.01	4.14	10.35	0.82	0.69
ASPC1 WT	83.31	4.31	10.76	0.88	0.73
ASPC1 1A	98.46	1.54	0	0	0
ASPC1 1A	98.47	1.53	0	0	0
ASPC1 1A	98.34	1.66	0	0	0
ASPC1 1B	98.33	1.67	0	0	0
ASPC1 1B	98.54	1.46	0	0	0
ASPC1 1B	98.42	1.58	0	0	0
Malate
Formula	C4H6O5
	Corrected Abundance Percentages
Sample	m+0	m+1	m+2	m+3	m+4
	133.014	134.018	135.021	136.024	137.028
ASPC1 WT	83.31	3.58	7.77	4.98	0.36
ASPC1 WT	83.01	3.76	7.85	5.03	0.34
ASPC1 WT	82.72	3.82	8	5.11	0.35
ASPC1 1A	99.78	0.17	0	0.05	0
ASPC1 1A	99.65	0.31	0	0.04	0
ASPC1 1A	99.74	0.22	0	0.05	0
ASPC1 1B	99.68	0.3	0	0.01	0
ASPC1 1B	99.78	0.2	0	0.02	0
ASPC1 1B	99.76	0.22	0	0.02	0

[truncated: 25 more sheets: Fig4G, Fig4H, Mouse_Fig4C, Ext Fig2B, Ext Fig2C, Ext Fig2D, Ext Fig2E, Ext Fig2H, Ext Fig3B, Ext Fig3C, Ext Fig3D, Ext4J-4L, Ext Fig5C, Ext Fig5D, Ext Fig5E, Ext Fig5F, Ext Fig5G, Ext Fig5H, Ext Fig5i, Ext Fig5J …]
